# Supplementary material for: Lactate score predicts survival, immune cell infiltration and response to immunotherapy in breast cancer
Source: Front Genet. 2022 Aug 15;13:943849. doi: 10.3389/fgene.2022.943849 (PMC9421043; doi:10.3389/fgene.2022.943849)
Supplement: Supplementary file 1 [file Table2.XLSX]

## Sheet: Table S2
Table S2: Detailed clinical information of TCGA-BRCA dataset
Characteristics	group	numbers
gender	male	13
	female	1181
age	≥60	542
	<60	652
stage	Stage i	202
	Stage ii	679
	Stage iii	268
	Stage iv	22
pathologic_T	T1	310
	T2	691
	T3	145
	T4	45
Immune.Subtype	C1	401
	C2	425
	C3	211
	C4	98
	C6	45
pathologic_M	Indeterminate	35
	Peri	42
	Post	744
	Pre	257
PAM50 subtype	Basal	204
	Her2	109
	LumA	308
	LumB	472
	Normal	101
