# Supplementary material for: Lactate score predicts survival, immune cell infiltration and response to immunotherapy in breast cancer
Source: Front Genet. 2022 Aug 15;13:943849. doi: 10.3389/fgene.2022.943849 (PMC9421043; doi:10.3389/fgene.2022.943849)
Supplement: Supplementary file 2 [file Table3.XLSX]

## Sheet:  Table S3
Table S3: Summary of 204 recognized lactate-related genes
NDUFA4
TUFM
NDUFA13
SURF1
COX6A2
COX4I1
COX14
LONP1
SYNJ1
UQCRC2
LYRM7
NDUFB9
TMEM70
BCS1L
TXN2
CARS2
NAXE
HIBCH
TK2
NDUFA10
MRPS22
SLC25A10
OCRL
GTPBP3
MRPS34
PET100
LIAS
PMPCB
AIFM1
PNPO
PC
COQ2
WARS2
SDHA
NDUFA12
TRMT5
DARS2
GFM2
RNASEH1
PNPLA8
TRMT10C
NDUFA9
TANGO2
NDUFB8
AARS2
TWNK
PDHA1
FDX2
SFXN4
PDSS2
POLG2
LIPT2
TIMM22
PET117
COX5A
POLG
GFM1
TIMM50
MTO1
LIPT1
TMEM126B
NDUFAF6
ECHS1
GOT2
ISCA1
CHCHD10
SLC25A42
ACAD9
MICOS13
UQCRQ
NDUFS2
ADAMTS13
NDUFS8
NDUFS1
NDUFA1
CYC1
NARS2
SCO1
ATAD3A
MRPS28
HPDL
MRPL44
NDUFV1
MTFMT
COX10
LDHA
ACAT1
SLC7A7
COX6B1
OGDH
PYGL
EARS2
SLC25A3
HSD17B10
MRPS14
ATPAF2
NDUFAF1
FOXRED1
RRM2B
C1QBP
SOD1
C12orf65
GYS2
MIPEP
MRPS16
NDUFAF3
PNPT1
MDH2
SERAC1
NDUFS3
DGUOK
PUS1
TACO1
FBXL4
TARS2
MPC1
MRPL3
FASTKD2
YARS2
UQCC3
RARS1
COX15
DNM1L
COX20
NDUFV2
NDUFA11
NDUFS7
HTRA2
COQ8A
PDHX
ISCU
SLC19A3
SLC25A26
RARS2
COX8A
HMGCL
AGK
PDSS1
FARS2
COQ4
CLPB
NDUFAF2
DNAJC19
NDUFAF5
NGLY1
MRPL12
HS6ST2
COQ9
ACAT2
RMND1
TRMU
DLD
NDUFS4
LRPPRC
CA5A
MECP2
UQCRB
TSFM
NDUFA2
SLC25A4
PDP1
TP53
CFH
PLEC
LYST
CFI
TET2
CD46
SLC4A1
HBB
RHAG
MYC
PIEZO1
MVK
SPP1
MPL
PLA2G6
FLI1
SLC25A13
STAT4
CHEK2
CALR
RB1
IRAK1
PNPLA2
VPS13A
RPS14
USB1
JAK2
KCNN4
GAA
PARK7
LDHD
PNKD
HAGH
HIF1A
LDHC
MIR210
PFKFB2
TIGAR
MRS2
SLC25A12
PER2
ACTN3
