# Supplementary material for: Lactate score predicts survival, immune cell infiltration and response to immunotherapy in breast cancer
Source: Front Genet. 2022 Aug 15;13:943849. doi: 10.3389/fgene.2022.943849 (PMC9421043; doi:10.3389/fgene.2022.943849)
Supplement: Supplementary file 3 [file Table6.XLSX]

## Sheet: Table S6
Table S6: The expression of 57 chemokines among the four lactate subtypes
	statistics	p
CCL3	31.2003	7.71361e-07
CCL3L1	35.5248	9.43735e-08
CCL4	66.5581	2.32818e-14
CCL16	80.4617	2.44345e-17
CCL5	106.869	5.17614e-23
CCL27	1.46322	0.690785
CXCR3	62.8409	1.45243e-13
CCR10	130.096	5.15768e-28
CCR4	51.4524	3.91838e-11
CCR3	14.9533	0.00185703
CCL13	131.297	2.84221e-28
CXCR2	64.4518	6.57059e-14
CCR8	84.9125	2.70981e-18
CCR9	33.9503	2.02964e-07
XCR1	27.8534	3.89873e-06
CCL19	55.3436	5.79972e-12
CXCR6	71.3629	2.17959e-15
CCL11	16.8532	0.000757612
CXCL8	161.277	9.71707e-35
CXCL11	97.0813	6.59144e-21
CXCL10	140.67	2.71057e-30
CX3CR1	161.263	9.78738e-35
CCR1	113.146	2.3073e-24
CXCL1	238.058	2.50328e-51
PF4	47.4548	2.78145e-10
PPBP	48.954	1.33423e-10
CXCL5	277.75	6.4968e-60
CXCL3	204.353	4.83615e-44
CXCR1	51.4428	3.93678e-11
CXCL16	171.988	4.73564e-37
CCR5	49.9506	8.18519e-11
CXCR5	37.0613	4.46605e-08
CXCL13	77.7304	9.41423e-17
CCL28	22.6722	4.72622e-05
ACKR2	25.5348	1.19341e-05
ACKR3	92.4943	6.37879e-20
XCL2	52.78	2.04242e-11
XCL1	53.6285	1.34659e-11
CXCL9	60.5295	4.53013e-13
CCL21	45.1112	8.76276e-10
CCL25	105.879	8.45183e-23
ACKR4	98.3081	3.59125e-21
CCR7	38.1335	2.64839e-08
CXCL6	137.006	1.67126e-29
CXCR4	95.9991	1.12613e-20
CCR2	50.1283	7.50197e-11
CCRL2	11.2793	0.0103076
CCL20	224.86	1.7867e-48
CCR6	35.4415	9.82746e-08
CCL1	50.6547	5.79493e-11
CCL2	80.6167	2.26334e-17
CCL7	167.452	4.51493e-36
CXCL12	134.436	5.98255e-29
CCL17	98.3667	3.48867e-21
CCL22	49.6311	9.5735e-11
CXCL2	124.975	6.543e-27
CX3CL1	199.706	4.88192e-43
