# Supplementary material for: Lactate score predicts survival, immune cell infiltration and response to immunotherapy in breast cancer
Source: Front Genet. 2022 Aug 15;13:943849. doi: 10.3389/fgene.2022.943849 (PMC9421043; doi:10.3389/fgene.2022.943849)
Supplement: Supplementary file 4 [file Table4.XLSX]

## Sheet:  Table S4
Table S4: Summary of 717 DEGs of lactate subtypes
MLPH
AGR3
DEGS2
TFF3
GAMT
PRR15
DNALI1
GATA3
TFF1
ZNF703
CIRBP
C5AR2
PCSK4
KCNJ11
BCAM
FOXA1
CA12
FBP1
CCDC24
SRARP
CCDC96
SLC7A8
PCP2
ESR1
P4HTM
PEX11G
ANXA9
AGR2
RHOB
RAB17
SPDEF
CHCHD5
DYNLRB2
KDM4B
CCDC159
C9orf116
FAM174A
TBC1D9
ZNF688
MAPT
ZNF552
REEP6
NME3
TTC6
LINC00504
LRRC46
G6PC3
MISP3
GATA3-AS1
ZMYND10
NPDC1
SLC44A4
FAAH
THSD4
ADAMTS15
OCEL1
DNAJC12
TTC36
ABAT
KIF12
TTC39A-AS1
SMIM22
PIGQ
NECAB3
STARD10
AZGP1P1
ZNF467
WFS1
ACBD4
CYB5D2
SCUBE2
AFF3
CPLX1
NUDT16L1
SPATA20
LRRC56
CXXC5
ROGDI
TRIM3
ZNF385A
SPEF1
RARA
MAGED2
TCEAL3
CCDC170
SIGIRR
SUSD3
ACOT4
HEXIM1
LMNTD2
NOSTRIN
IVD
TMEM205
EFCC1
CD2BP2-DT
TNS2
KCNK15
CCDC106
INPP5J
FLYWCH2
SH3GLB2
PALM
GHDC
ARSG
RSPH1
ERBB4
PRRT3
EVA1B
CAPN8
NXNL2
ORAI3
LINC00993
GREB1
LOC105375624
NAT1
TPRN
KRT18
EVL
SEMA3B-AS1
HID1
SSH3
TTC39A
CMBL
TMEM25
AKR7A3
SLC9A3R2
LMX1B
UBXN10
TMC4
IGFBP4
PHYHD1
PNPLA4
WNK4
SEMA3F
FSIP1
CT62
CHAD
FAM174B
NECTIN2
NINJ1
CACFD1
DNAAF3
IFT140
PLIN5
SYTL4
IGFALS
KLHDC9
COPS9
AR
SLC22A18
RAMP2
UGCG
TCEAL1
METRN
CCDC74A
CST3
SMIM14
NOXA1
SEMA3B
ZBTB42
CREB3L4
EBF4
CRIP1
CHRD
HSD17B8
DACH1
CACNA2D2
SCRN2
SULT1A1
INPP4B
ANTKMT
PHPT1
IDUA
ACADSB
BAIAP3
RAB26
PNPLA2
RNF208
GFRA1
SLC49A3
MMP17
GADD45G
SLC16A6
HDAC11
TRPM4
RAB6C-AS1
CYP2B7P
CLSTN2
IL6ST
STMND1
TSPAN1
CISH
RABEP1
LRG1
MISP
MRPL41
BCAS4
KCNE4
C17orf58
PLEKHH3
CRACDL
EPS8L1
RGS11
HPX
SYBU
TSPAN15
GPR160
PSAT1
B3GNT5
CDCA7
SRPK1
LBR
MTHFD1L
CTPS1
FMNL2
DSC2
AMD1
YBX1
SFT2D2
CDCA2
DEPDC1
BCL11A
LRP8
TTK
SUV39H2
ANLN
FOXC1
MCM10
PPP1R14C
PRKX
BUB1
CDC25A
PSME4
ORC1
MYO10
CENPA
ZNF462
MELK
TTLL4
STIL
CDCA8
FAM83D
PRKD3
CEP55
CCNE1
NDC80
ASPM
E2F3
AGO2
TMEM123
KIF2C
MAP3K21
KIF14
ODC1
DEK
CDC20
SLC7A5
FOXM1
CALU
LINC02188
USP1
YES1
MKI67
RNF145
EXO1
SKP2
ATL2
CBX2
FAM171A1
VGLL1
TPX2
RAP2A
CDK2AP1
CCNA2
DLGAP5
BTG3
UGT8
TAF4B
PRR11
ENO1
RAD54L
CCNB2
CHODL
PLK1
NCAPG
RAD51AP1
PHGDH
PDIA6
EN1
GTSE1
SLC43A3
A2ML1
CENPF
LDHB
MSN
KIF20A
CENPW
LPIN1
PLCH1
NCAPD2
PDE7A
NCOA7
LINC00511
HJURP
MID1
MRAS
SKA1
DSCC1
ATP11B
KCNK5
MAML2
KIF23
PIMREG
PELI1
GLS
RASAL1
TRIM2
MCM4
ABTB2
RGMA
KRT16
BUB1B
SMCO4
GSTP1
UBE2E3
KCNN4
CCDC71L
NFIL3
TCF7L1
HAPLN3
MPZL2
RBMS1
PADI2
GLIPR2
TRIM29
SLPI
IFRD1
NCK2
CDH3
VIM-AS1
NXN
YBX3
PROM1
SFRP1
CHST3
PTK7
RARRES1
CSRP2
TES
EFNA4
SH2D2A
SLC25A37
CD82
RCAN1
ABRACL
GABRP
CHI3L1
WWTR1
FSCN1
PXDC1
TNFRSF21
KRT7
SLC16A1
NFIB
EGFR
PFKP
TUBB6
LMO4
LINC01315
CEBPB
TCF7L2
ARL4C
JRKL
AKR1E2
RSU1
TLE1
GPM6B
RUNDC1
SLC39A6
ARMT1
WWP1
NKAIN1
FAM234B
COX6C
FAM198B-AS1
SLC22A5
APBB2
LRBA
PARD6B
KCTD6
RPH3AL
HCAR1
LONRF2
HAGH
AMFR
MRTFB
BCAS1
HACD3
TLE3
REEP5
TMEM144
KCNJ3
SLC9A3R1
CELSR1
KIAA0232
TMBIM6
MCCC2
ZSWIM5
NUDT12
PREX1
RIMS4
RMND1
RAB11FIP3
MINDY1
RASEF
CDYL2
LYPD6B
ELP2
TSPAN13
CPEB2
CACNA1H
BCL2
CCDC125
LOC100130449
SYTL2
RETREG1
PNPO
EEF1A2
PLCD4
MACIR
CYB5R1
MSI2
CYP2T1P
STC2
RERG
KAT6B
SLC7A2
LOC283335
PLEKHF2
TPSP2
TOB1
ZNF587
CERS6
LINC01087
TPSG1
MARVELD2
CST9
FAM102A
CERS4
CCND1
GASK1B
FAM214A
MPP2
MED13L
HSPB8
SPR
RET
MYB
ATP8B1
CACNA1D
NXPH3
SOD3
RPS15P4
CDC42EP5
PLAC9
PDLIM4
CLDN5
TRIP6
ARFGEF1
RRM2B
RAD21
RELL1
NDUFA11
PAXX
ATP5F1D
PPP1R35
NDUFA13
LSM7
C9orf16
UQCC3
AURKAIP1
REX1BD
INAFM1
GADD45GIP1
TMUB1
FAM174C
NDUFB7
SCAND1
MZT2B
CCDC124
ALKBH7
MRPL55
SSNA1
EDF1
ZNF358
MICOS13
ZNF524
METTL26
ROMO1
BAD
TMEM160
COMTD1
ZNHIT2
FKBP8
JOSD2
TIMM13
MRPL12
OXLD1
MCRIP2
RPL35
RPS15
DRAP1
NUDT14
NAA38
FAU
DNPH1
CCDC85B
LAMTOR4
HES4
DPM3
CCS
ELOB
FKBP2
HRAS
DPP7
ANAPC11
DUSP23
RPL28
MZT2A
NDUFS6
TSPO
TRAPPC6A
PRDX5
SLC2A4RG
RASSF7
TMEM238
PPDPF
RPS28
JUND
TFPT
RABAC1
RPL13AP25
DCXR
MIF
RPL13
CENPX
USP34
MFAP3
ZNF770
ZBED6
AFF4
DENND4C
KLHL11
ASH1L
ITGAV
ITGB1
OSBPL8
UQCRH
PPP1R14B
ECE2
HMGA1
AURKB
PDCD5
CDT1
ATAD3A
PSMG1
RRP1
HPDL
UBE2S
CDCA3
IMPA2
CSTB
PFDN2
TMSB10
MCM7
ALYREF
PLOD1
FAM207A
ORC6
ARL9
GAL
STMN1
CDC45
NT5DC2
PTTG1
UBALD2
BOP1
FZD9
CTSV
RBM38
ROPN1
UBE2C
IRAK1
TSPAN33
RCOR2
PLAAT1
KIFC1
MYBL2
MICALL1
WNT6
CDKN2A
CHAC1
BIRC5
CDCA5
CDC42EP1
NRTN
SMOX
CT83
HOMER3
H2AX
COTL1
MELTF
GAPDH
CKS1B
TMSB15A
ATP6V1C2
GPT2
OR7E38P
HORMAD1
RALGPS2
PJA2
ACER2
SPOPL
AFF1
TP53INP1
APH1B
LIMA1
BBOF1
HHAT
RAB27B
SIDT1
KIF16B
EXOC6
KCTD3
AHNAK
GLI3
MYO5C
PANK3
GPD1L
CCNG2
CPEB4
PRLR
KIAA0040
ITPR1
LRIG1
VAV3
MAST4
RBM47
FRS2
NPNT
GALNT10
ATP7B
FUT8
CYBRD1
ENPP1
MEGF9
NRIP1
MAP3K1
ELOVL5
NBEA
FAM241A
ANKRD30A
ADCY9
PBX1
SEMA3C
RAB30
ARHGAP32
CHST15
CMYA5
SLC40A1
KIF13B
PTGER3
PGR
SLC4A8
SALL2
ST8SIA6
IRS1
RN7SL314P
MPP7
STK32B
ABLIM3
TGFB3
SYT17
BHLHE40
REPS2
C9orf152
VN1R53P
ZNF91
TRERF1
CROT
SLC19A2
TBX3
LRRC17
FMO5
PTPRT
H2AJ
MFSD3
HSPB1
RAMP1
ENHO
CLDN3
ARID5B
OSMR
PDE4B
ZFP36L2
NTN4
CCDC80
GXYLT2
FMOD
SPON1
LOC100507516
WNT5A
FBN1
VCAN
DCN
GPC4
OMD
