# Supplementary material for: Lactate score predicts survival, immune cell infiltration and response to immunotherapy in breast cancer
Source: Front Genet. 2022 Aug 15;13:943849. doi: 10.3389/fgene.2022.943849 (PMC9421043; doi:10.3389/fgene.2022.943849)
Supplement: Supplementary file 5 [file Table1.XLSX]

## Sheet: Table S1
Table S1: RNAseq dataset of BRCA
Data Sources	TCGA(BRCA)	GSE25066	GSE131769
Number of RNA-seq samples（number of tumor samples）	1194（1082）	508（508）	301（301）
number of genes	34125	13515	25159
Samples with phenotypic information	1194	508	301
Samples with survival information	1194	508	301
