# Supplementary material for: Lactate score predicts survival, immune cell infiltration and response to immunotherapy in breast cancer
Source: Front Genet. 2022 Aug 15;13:943849. doi: 10.3389/fgene.2022.943849 (PMC9421043; doi:10.3389/fgene.2022.943849)
Supplement: Supplementary file 6 [file Table5.XLSX]

## Sheet: Table S5
Table S5: 79 lactate subtype related genes related to RFS time
ZMYND10
SEMA3B
SH2D2A
RRM2B
PTGER3
ARFGEF1
TRIP6
IGFALS
NDUFB7
SPEF1
SYTL4
SLC7A5
RPL28
STC2
CISH
PCSK4
RPS15
SLC19A2
ATP7B
WNK4
KDM4B
CHAC1
NXNL2
JUND
TMEM160
PDLIM4
CHI3L1
BHLHE40
VAV3
IL6ST
KRT7
CHAD
RPL35
TLE3
ANAPC11
IGFBP4
EVA1B
LRIG1
UGCG
TCF7L2
FAU
MZT2B
SUSD3
CCDC24
TFF1
RSPH1
PPP1R35
CCDC74A
AKR1E2
RPL13
NUDT16L1
LRG1
BCL2
TTC36
COPS9
MZT2A
CCDC106
PCP2
SCUBE2
DRAP1
ACOT4
ABAT
JRKL
NUDT14
LMNTD2
KCNJ11
LAMTOR4
PTPRT
GREB1
EVL
CACNA1H
ZNF358
HSD17B8
CRIP1
PLIN5
LINC01087
SEMA3B-AS1
RPS28
KIAA0040
